# Supplementary material for: The Impact of Frailty on Outcomes of Proximal Aortic Aneurysm Surgery: A Nationwide Analysis
Source: J Cardiovasc Dev Dis. 2024 Jan 20;11(1):32. doi: 10.3390/jcdd11010032 (PMC10816774; doi:10.3390/jcdd11010032)
Supplement: Supplementary file 1 [file jcdd-11-00032-s001.zip]

Archive with 1 entries (1 files):
- jcdd-2808180-supplementary.pdf
